# Supplementary material for: Genome organization by SATB1 binding to base-unpairing regions (BURs) provides a scaffold for SATB1-regulated gene expression
Source: eLife. 2025 Oct 2;14:RP105915. doi: 10.7554/eLife.105915 (PMC12490858; doi:10.7554/eLife.105915)
Supplement: Figure 3—source data 2. [file elife-105915-fig3-data2.zip]

Archive with 8 entries (8 files):
- urea ChIP-Westen CTCF.tiff
- __MACOSX/._urea ChIP-Westen CTCF.tiff
- urea ChIP-Western SATB1.tiff
- __MACOSX/._urea ChIP-Western SATB1.tiff
- urea ChIP-Western RAD21.tiff
- __MACOSX/._urea ChIP-Western RAD21.tiff
- H3 loading control.tiff
- __MACOSX/._H3 loading control.tiff
